# Supplementary material for: Multiplexed CRISPR/Cas9 Targeting of Genes Implicated in Retinal Regeneration and Degeneration
Source: Front Cell Dev Biol. 2018 Aug 21;6:88. doi: 10.3389/fcell.2018.00088 (PMC6111214; doi:10.3389/fcell.2018.00088)
Supplement: Supplementary file 6 [file Table_1.xlsx]

## Sheet: Supplementary Table 1
	Primer name	Sequence
	oligo 2 (generic primer for sgRNA synthesis)	5’-AAAAGCACCGACTCGGTGCCACTTTTTCAAGTTGATAACGGACTAGCCTTATTTT AACTTGCTATTTCTAGCTCTAAAAC-3’
	M13F-FAM primer	5’-FAM-TGTAAAACGACGGACGGCCAGT-3’
	rho Target 1	5’-taatacgactcactataGGGGTTCTTGCCGCAGCACAgttttagagctagaa-3’
	rho Target 2	5’-taatacgactcactataGGTCTTGGAGGCGGTGGTGGgttttagagctagaa-3’
	rho Target 3	5’-taatacgactcactataGGAAGCCTCGGTCTTGGAGGgttttagagctagaa-3’
	rho fPCR Forward	5’-TGTAAAACGACGGCCAGTTGGTACATCTTCACCCACCA-3’
	rho fPCR Reverse	5’-GTGTCTTCGTGGTCTCTGTGTGGTTTG-3’
	rho-M13F_FOR2	5’-TGTAAAACGACGGCCAGTgtctacaacccctgcatcta-3’
	rho-PIG_REV	5’-GTGTCTTgagacacggagctggaag-3’
	rho-M13F_FORseq	5’-TGTAAAACGACGGCCAGTATCATGGTCATCGCCTTC-3’
	rho_REVseq	5’-CGTGGTCTCTGTGTGGTTTG-3’
	rho_seq-nest	5’-TGGTACATCTTCACCCACCA-3’
	Supplemental Table 1: List of oligos and select sgRNA targets used in this study. The M13F primer sequence is shown in blue. The PIG tail primer sequence is shown in red. The sgRNA target sequence is shown in green. The T7 promoter sequence is 5’-taatacgactcactata-3’. Genotyping rho mutants by resolution on a 3% metaphor electrophoresis gel was performed by amplification with the primers: rho-M13…
