# Supplementary material for: Multiplexed CRISPR/Cas9 Targeting of Genes Implicated in Retinal Regeneration and Degeneration
Source: Front Cell Dev Biol. 2018 Aug 21;6:88. doi: 10.3389/fcell.2018.00088 (PMC6111214; doi:10.3389/fcell.2018.00088)
Supplement: Supplementary file 7 [file Table_2.xlsx]

## Sheet: Supplementary Table 2
	Targeting site of RP genes	Injected F0 adult# (carrying mutation)	Genotyped F1 larvae#								# of unique Indel sizes
			1	2	3	4	5	6	7	8
	Pde6a Exon 1-1	1	WT	9bp ins	WT	WT	WT	WT	WT	WT	1
		2	WT	WT	3bp ins	10bp del	WT	18bp del	18bp del	18bp del	3
		3	4bp del	WT	WT	3bp del	10bp del	3bp del	2bp del	3bp ins	4
		4	WT	WT	15del	WT	WT	WT	WT	WT	1
	Pde6a Exon 1-2	1	20bp ins	WT	WT	WT	6bp ins	WT	WT	WT	2
		2	WT	WT	WT	WT	WT	9bp del	WT	9bp del	1
	Pde6b Exon1-1	1	1bp del	WT	WT	1bp del	7bp del	WT	WT	WT	2
		2	WT	WT	WT	WT	WT	WT	WT	3bp del	1
	Pde6b Exon 1-2	1	WT	WT	5bp del	27bp ins	WT	9bp del	9bp del	WT	3
		2	WT	WT	2bp del	2bp del	9bp del	2bp del	WT	WT	2
		3	10bp ins	WT	WT	10bp ins	WT	WT	WT	3bp del	2
		4	15bp ins	WT	15bp ins	WT	WT	15bp ins	15bp ins	WT	1
		5	9bp del	20bp ins	9bp del	9bp del	9bp del	WT	WT	na	2
		6	WT	26bp ins	1bp ins	22bp del	WT	26bp ins	26bp ins	20bp ins	4
	Pde6gb Exon 2-1	1	WT	WT	4bp ins	6bp del	WT	8bp del	WT	2bp del	4
		2	4bp ins	WT	8bp ins	3bp del	3bp del	8bp ins	10bp del	10bp del	4
	Pde6ga Exon 2-1	1	WT	WT	WT	WT	WT	2bp ins	WT	WT	1
	Abca4a-201 Exon 3-1	1	WT	92bp del	WT	WT	92bp del	92bp del	WT	WT	1
		2	WT	WT	WT	WT	WT	WT	7bp del	WT	1
	Abca4a-201 Exon 3-2	1	WT	WT	WT	WT	WT	WT	7bp del	WT	1
	Abca4b-201 Exon 3-1	nd	WT	WT	WT	WT	WT	WT	WT	WT	0
	Abca4b-201 Exon 4-1	1	17bp del	WT	WT	WT	WT	WT	WT	WT	1
	Rho Exon 1-1	1	WT	2bp del	53bp ins	2bp del	WT	WT	WT	WT	2
		2	WT	WT	WT	WT	WT	WT	WT	2bp del	1
		3	WT	5bp del	10bp del	WT	na	na	na	na	2
	Rho Exon 1-2	1	WT	WT	8bp ins	WT	WT	WT	WT	WT	1
	Rhol Exon 1-1	1	WT	WT	2bp ins	7bp del	WT	WT	WT	na	2
		2	WT	4bp ins	4bp ins	WT	WT	WT	WT	WT	1
	Rhol Exon 1-2	1	WT	WT	WT	4bp del	WT	WT	WT	na	1
	Supplemental Table 2: Examples of the alleles recovered from each founder of the RP-associated gene target set. Each unique mutant allele transmitted from a founder has been indicated by a separate color and the number of unique alleles identified per founder totaled on the right.
