# Supplementary material for: Multiplexed CRISPR/Cas9 Targeting of Genes Implicated in Retinal Regeneration and Degeneration
Source: Front Cell Dev Biol. 2018 Aug 21;6:88. doi: 10.3389/fcell.2018.00088 (PMC6111214; doi:10.3389/fcell.2018.00088)
Supplement: Supplementary file 8 [file Table_3.xlsx]

## Sheet: Supplementary Table 3
	Founder #	Fish #	Gene target					Genotype
			gstp1(ex3-1)	gstp1-(ex5-1)	nle(ex1-1)	nle(ex2-1)	socs3b(ex2-1/2-2)
		1	WT	WT	4bp del	WT	5bp del	nle(1-1:4bpΔ)+/-; socs3b(5bpΔ)+/-
		2	WT	WT	WT	WT	4bp del	socs3b(4bpΔ)+/-
		3	WT	WT	WT	11bp del	12bp del	nle(2-1:11bpΔ)+/-; socs3b(12bpΔ)+/-
		4	WT	WT	9bp del	WT	5bp del	nle(1-1:9bpΔ)+/-; socs3b(5bpΔ)+/-
	1	5	WT	WT	4bp del	WT	5bp del	nle(1-1:4bpΔ)+/-; socs3b(5bpΔ)+/-
		6	WT	WT	9bp del	WT	6bp del	nle(1-1:9bpΔ)+/-; socs3b(6bpΔ)+/-
		7	WT	WT	9bp del	WT	5bp del	nle(1-1:9bpΔ)+/-; socs3b(5bpΔ)+/-
		8	WT	WT	WT	WT	6bp del	socs3b(6bpΔ)+/-
		9	WT	WT	WT	WT	14bp del	socs3b(14bpΔ)+/-
		1	WT	WT	WT	WT	13bp del	socs3b(13bpΔ)+/-
		2	WT	WT	WT	WT	13bp del	socs3b(13bpΔ)+/-
		3	WT	WT	WT	WT	12bp del	socs3b(12bpΔ)+/-
		4	WT	WT	9bp del	WT	12bp del	nle(1-1:9bpΔ)+/-; socs3b(12bpΔ)+/-
	2	5	WT	WT	9bp del	WT	13bp del	nle(1-1:9bpΔ)+/-; socs3b(13bpΔ)+/-
		6	WT	WT	WT	WT	13bp del	socs3b(13bpΔ)+/-
		7	WT	WT	WT	WT	13bp del	socs3b(13bpΔ)+/-
		8	WT	WT	WT	WT	14bp del	socs3b(14bpΔ)+/-
		9	WT	WT	12bp del	WT	WT	socs3b(12bpΔ)+/-
		10	WT	WT	11bp del	WT	13bp del	nle(1-1:11bpΔ)+/-; socs3b(13bpΔ)+/-
	Supplemental Table 3: Examples of the alleles recovered from two founders of the regeneration-associated gene target set injected with the same cocktail of sgRNAs. Each unique mutant allele transmitted from a founder has been indicated by a separate color with alleles of the same size shaded grey. The resulting compound mutant genotypes are listed on the right. Alleles that are predicted to be mu…
