# Supplementary material for: Multiplexed CRISPR/Cas9 Targeting of Genes Implicated in Retinal Regeneration and Degeneration
Source: Front Cell Dev Biol. 2018 Aug 21;6:88. doi: 10.3389/fcell.2018.00088 (PMC6111214; doi:10.3389/fcell.2018.00088)
Supplement: Supplementary file 9 [file Data_Sheet_1.XLSX]

## Sheet: CRISPRz (to upload)
GENE SYMBOL	CHR	START	END	TARGET SEQ	PAM	CAS9	SOMATIC ACTIVITY	GERMLINE ACTIVITY	GENOTYPING PRIMER F	GENOTYPING PRIMER R	SOURCE LAB	REFERENCE	PMID
Abca4a-201 Exon 3-1	chr24	28563729	28563746	GGGTCGTGTGCTGGAAACAG	GGG		n.d.	25, Fluo PCR	tgtaaaacgacggccagtACTACCGTTTCTTGGCTATT	gtgtcttTGTTGTAGTTGGACACCAG	Jeff Mumm
Abca4a-201 Exon 3-2	chr24	28563685	28563702	GGGTCCTTCCATGGATCCAG	GGG		n.d.	12.5, Fluo PCR	tgtaaaacgacggccagtACAAAGCTATGCCCTCATC	gtgtcttGCACATGGAAGTCAAATCAC	Jeff Mumm
Abca4b-201 Exon 4-1	chr2	15215845	15215863	GGGAGGCTTCACGCCACAGA	CGG		n.d.	12.5, Fluo PCR	tgtaaaacgacggccagtCTGGACTCTCAAGAGCTG	gtgtcttCGTAGAGTCTCCATGAAGTT	Jeff Mumm
abcf2a exon 3-1	chr2	32509472	32509491	GGTCGTCGGTACGGCCTTAT	TGG		0.99, Fluo PCR	n.d.	tgtaaaacgacggccagtACAGTTTGGCGAAGGAGCTA	gtgtcttAGCCCAACATGGACAGACTC	Jeff Mumm
abcf2a exon 4-1	chr2	32509186	32509203	GGGGATAAAGCTGGAGAAGG	AGG		13.08, Fluo PCR	n.d.	tgtaaaacgacggccagtGAGAGGTGCCAATTCCAGAG	gtgtcttGTGGTTCTTGCACAATTTGG	Jeff Mumm
acta1a exon 2-2	chr1	53948099	53948118	GGATGGGAAGACGGCTCTAG	GGG		889.61, Fluo PCR	n.d.	tgtaaaacgacggccagtCCCATCAAGATGTGTGACGA	gtgtcttCTTTGCCCTGCACTCTCTTC	Jeff Mumm
acta1a exon 3-1	chr1	53949583	53949602	GGGCCTCTGTGAGCAGTGTT	GGG		1.92, Fluo PCR	7.1-28.6, Fluo PCR	tgtaaaacgacggccagtGACGAGGCTCAGAGCAAGAG	gtgtcttGGGACGTTGAAGGTCTCAAA	Jeff Mumm
and3 exon 2-1	chr10	22850671	22850689	GGCACTGCAGAGCCCCAAAG	AGG		1.72, Fluo PCR	n.d.	tgtaaaacgacggccagtTGCATGCAGTTGTTGCTATTT	gtgtcttCAAGAGATGTGGCCTGTGAC	Jeff Mumm
and3 exon 5-1	chr10	22849216	22849235	GGGGGTGGAGGCTGAGTTGT	GGG		2.02, Fluo PCR	n.d.	tgtaaaacgacggccagtCTTTACCAGCAAATGCGTCA	gtgtcttGGTAACGTGGATCGCAAAGT	Jeff Mumm
anxa1a exon 2-1	chr5	25582614	25582633	GGTCTCTTGCATGCCCTGAT	AGG		50.49, Fluo PCR	n.d.	tgtaaaacgacggccagtTGTCAACATGTCCTTCGTCAG	gtgtcttTGAAACGTTTGCAAATAACAGG	Jeff Mumm
ATP11B exon 2-1	chr22	37004611	37004629	GGAGGATGGCTTCAAACAGC	AGG		257.59, Fluo PCR	n.d.	tgtaaaacgacggccagtCATTCCCTCAGCGTTTCTTT	gtgtcttTCTCCTGATCGGTCTTCTGG	Jeff Mumm
atp2a1 exon 2-1	chr3	26145077	26145096	GGACTCGCTCACGCCGAAGT	AGG		1057, Fluo PCR	n.d.	tgtaaaacgacggccagtGGTGCGTACCCTCAAACTTC	gtgtcttGCTTTCCTCACCGTTGAATC	Jeff Mumm
atp2a1 exon 9-1	chr3	26149619	26149637	GGGGGTCTTCTCCTGCTCAG	TGG		19.62, Fluo PCR	n.d.	tgtaaaacgacggccagtCTGGCAAGGCTATTGGAGTT	gtgtcttAGCCACAGCGATCTTGAAGT	Jeff Mumm
bhlhe41 exon 5-1	chr18	16127637	16127655	GGGGATCCTGCAGCAGCCAG	TGG		1.56, Fluo PCR	n.d.	tgtaaaacgacggccagtCCTCCAGGCTGACTTAGACG	gtgtcttCGAGGTTTTGAGTCCTCTGG	Jeff Mumm
bokb exon 1-1	chr2	22640599	22640617	GGTGCTCGCCGCCGAGATGA	TGG		2116.26, Fluo PCR	n.d.	tgtaaaacgacggccagtGTGGACATGGGCTTCTTGTT	gtgtcttCCAGTTTAAGCAGCACCACA	Jeff Mumm
bokb exon 3-1	chr2	22647541	22647558	GGGGTGGACTGTGTGCGACT	GGG		1.48, Fluo PCR	n.d.	tgtaaaacgacggccagtTTTGGGTGAACCGTCTCTTT	gtgtcttCTTCTCCGCACAAACTCTCC	Jeff Mumm
c6 exon 2-1	chr21	20832436	20832454	GGAAGCCAGGGTGGAGAGTA	GGG		1047.08, Fluo PCR	n.d.	tgtaaaacgacggccagtTCAATTTCCAACAGGCCTTC	gtgtcttTGGACATCCCTGCAACAATA	Jeff Mumm
camk1gb exon5-1	chr23	39580970	39580989	GGTTATCAGACAGGTGCTTG	AGG		1.25, Fluo PCR	n.d.	tgtaaaacgacggccagtGCTGCGGTCTCATCAGAGTT	gtgtcttCCGAGTGGTACACGTGTTTG	Jeff Mumm
casp9 exon 1-1	chr23	24974067	24974085	GGATAAGCTTCTGTCAAAGG	GGG		122.45, Fluo PCR	n.d.	tgtaaaacgacggccagtTTCATTGCCGATCAGTTCAA	gtgtcttTTTCACAATGCCCTCAATTTC	Jeff Mumm
casp9 exon 2-1	chr23	24977048	24977065	GGGCTCCTTCAAAGCGGAGA	TGG		1.06, Fluo PCR	n.d.	tgtaaaacgacggccagtGGTGAAAGACCTGGAGACGA	gtgtcttCACACTTACGGACTGGCAGA	Jeff Mumm
chia.5 exon 3-1	chr23	17942642	17942659	GGACAGATGTGGATCCACAT	TGG		353.05, Fluo PCR	n.d.	tgtaaaacgacggccagtTGGCCTCCCAACTTATATGTTACT	gtgtcttAAGCGCACCTTTGTTTTAGG	Jeff Mumm
chrna1 exon 4-1	chr6	10823223	10823241	GGGAATCCGGACGATTACGG	AGG		1171.71, Fluo PCR	n.d.	tgtaaaacgacggccagtTGAAATTGTTTTATTTTTCAAAGCTC	gtgtcttAAATCACCAGGAGGGCAAAT	Jeff Mumm
col10a1a exon 2-1	chr17	15546329	15546346	GGCAACATATCTCTCACCAT	GGG		0.99, Fluo PCR	n.d.	tgtaaaacgacggccagtGGAATTCTGTTTCAGATTTGACCT	gtgtcttAACACAGCTTTTCCGAGAGC	Jeff Mumm
col10a1a exon 3-1	chr17	15543098	15543117	GGAGGACCAGGTGGGCCGGG	AGG		447.99, Fluo PCR	n.d.	tgtaaaacgacggccagtTGGTCTTCCAGGATCTGAGG	gtgtcttGGATCATAATGCTGCTCTGC	Jeff Mumm
cpa4 exon 1-1	chr25	16589335	16589353	GGCAGTCTTTGCACTTCTGG	TGG		0.99, Fluo PCR	n.d.	tgtaaaacgacggccagtGCAGCTCTCAATGAAACATCC	gtgtcttATCCTCATCCAGCTCCTTCA	Jeff Mumm
cryaa exon 1-1	chr1	29097143	29097161	GGAGTGAGTGTCGATAGTAA	GGG		18.15, Fluo PCR	n.d.	tgtaaaacgacggccagtATCCAACACCCTTGGTTCAG	gtgtcttCTCCCGCATAGTGGTTTTCA	Jeff Mumm
cryaa exon 3-1	chr1	29100026	29100044	GGCAGACAGTGTGCAGGTGA	TGG		0.99, Fluo PCR	n.d.	tgtaaaacgacggccagtCATCTCCCGTGAGTTCCATC	gtgtcttCCCACTCACACCTCCATACC	Jeff Mumm
crybb1 exon 2-2	chr10	44026304	44026323	GGCATCGGTGCCCTGGTTGG	TGG		2.29, Fluo PCR	n.d.	tgtaaaacgacggccagtCCCGGCACAATATACACCAG	gtgtcttTGCAAGCATGTATTCCAGTG	Jeff Mumm
cst3 exon 1-1	chr13	33683728	33683746	GGGCTGGTCGGAGGACCAA	CGG		1021.36, Fluo PCR	n.d.	tgtaaaacgacggccagtTGCTTTCGACTTGCTGACAT	gtgtcttCGCATCATTGCTTTGTCTGT	Jeff Mumm
cst3 exon 2-1	chr13	33682925	33682943	GGTGGTTCTGGCCACATCCA	CGG		1438.94, Fluo PCR	n.d.	tgtaaaacgacggccagtCAGGGTTGTCCCAACTTTGT	gtgtcttGGCAGGAGTTTTCAGTGACC	Jeff Mumm
dhrs13a.2 exon 4-1	chr10	36790070	36790089	GGACAGAGTGATGACCCGAG	CGG		3.39, Fluo PCR	n.d.	tgtaaaacgacggccagtAGGATGGTTTTGGCATTGAG	gtgtcttTGAACGCTGTAGCAGGTGAC	Jeff Mumm
eif4a1a exon 3-1	chr7	26516092	26516109	GGTTGCCCTTTGCTGAATGG	CGG		0.99, Fluo PCR	n.d.	tgtaaaacgacggccagtGCAACTGGAAGGAGATTGTTG	gtgtcttTTTCCTCTGCCCTTACCAGA	Jeff Mumm
elovl4b exon 2-2	chr23	40420421	40420439	GGTAAAGAGGGCCGGCCCAA	AGG		3.29, Fluo PCR	n.d.	tgtaaaacgacggccagtAAAGGTAACTTCTTGGCAACCA	gtgtcttCAGCACCATGCTGAAGTTGT	Jeff Mumm
epb41l3a exon 2-1	chr24	41963837	41963854	GGCAGGCGAATCGGTTGATG	CGG		2.41, Fluo PCR	0, Fluo PCR	tgtaaaacgacggccagtAATGGTTTGCCAGGACTCTG	gtgtcttGGGCGGATCTTGATGTAGAA	Jeff Mumm
epb41l3a exon 3-1	chr24	41964618	41964635	GGGACTGTGGAAGGTGTGTG	TGG		5.06, Fluo PCR	2.3-9.1, Fluo PCR	tgtaaaacgacggccagtGCAGTTTGAAAGCACAATCG	gtgtcttTTAATTCTCCTCCCGCAGTG	Jeff Mumm
esm1 exon 2-1	chr21	9989398	9989417	GGACTTTGTGACAGAGAAAC	CGG		1.61, Fluo PCR	n.d.	tgtaaaacgacggccagtTATGGAGTGCCGGAAAACAT	gtgtcttTGGGTGAAACACTTGTGAATTA	Jeff Mumm
fabp10a exon 2-1	chr16	52514262	52514279	GGTGGTGAAGGAGTTGGTGA	CGG		215.75, Fluo PCR	n.d.	tgtaaaacgacggccagtGCCAAAGATGTGAAGCCAGT	gtgtcttTTTCCTGCACATGAAACAGC	Jeff Mumm
fabp10a exon 2-2	chr16	52514288	52514306	GGAGGCTGAAATCACCACTA	TGG		280.59, Fluo PCR	n.d.	tgtaaaacgacggccagtGCCAAAGATGTGAAGCCAGT	gtgtcttTTTCCTGCACATGAAACAGC	Jeff Mumm
fgf11b exon 1-1	chr10	22248042	22248060	GGGCGGTCGAAGAGGAAGAA	CGG		2.5, Fluo PCR	n.d.	tgtaaaacgacggccagtGCAGCTCTTGCCAGTTCTCT	gtgtcttGGGAAAGCAGCTTCTGTTTG	Jeff Mumm
fgf11b exon 4-1	chr10	22168784	22168802	GGCGTCCTGACTGGCTTTGG	CGG		2725.36, Fluo PCR	22.5-90.0, Fluo PCR	tgtaaaacgacggccagtCATTCTTTGGCAGGAGCATT	gtgtcttCCGCTTTGGTTTTCTTTACG	Jeff Mumm
flvcr1 exon 1-1	chr20	37844507	37844526	GGGTGAAGTGCGCCAGCGTG	GGG		0.99, Fluo PCR	n.d.	tgtaaaacgacggccagtTTAATCTTCCCTGCGACCTG	gtgtcttAAACTTCTCTCGGGCCAAAC	Jeff Mumm
flvcr1 exon 2-1	chr20	37845876	37845894	GGGGAACCAGTACAGGGGGG	AGG		0.99, Fluo PCR	n.d.	tgtaaaacgacggccagtTGCTGTACATTAGAAGGGAAACAA	gtgtcttAAGTTGAAACTGCCGCTGTC	Jeff Mumm
foxq1b exon 1-1	chr20	26684358	26684376	GGGGTGGCGAAACTCTGTA	CGG		1.64, Fluo PCR	n.d.	tgtaaaacgacggccagtTGGAGGTTTTCTCTGCGAGT	gtgtcttGTGTAAGACGACCGGTGTTG	Jeff Mumm
foxq1b exon 1-2	chr20	26684112	26684131	GGCTTCACCGCTGTCCACGG	AGG		1.61, Fluo PCR	17.9-71.4, Fluo PCR	tgtaaaacgacggccagtACCGGTCGTCTTACACTTGC	gtgtcttTTACTGATGCGCTTCCTCCT	Jeff Mumm
g3bp1 exon 4-1	chr14	25932637	25932656	GGGAGTGGTGGTTCAAGTTT	TGG		13.89, Fluo PCR	n.d.	tgtaaaacgacggccagtATGGCTCTAAGCTTCCGTGA	gtgtcttTTTAATTCACCTCAGGACATGC	Jeff Mumm
g3bp1 exon 5-1	chr14	25930163	25930181	GGGTACCAGGATGAAGTGTT	TGG		0.99, Fluo PCR	n.d.	tgtaaaacgacggccagtCCGGTACCAGGATGAAGTGT	gtgtcttCTCCTCTTGGACCACCTCAG	Jeff Mumm
gpr84 exon 2-2	chr6	39118144	39118163	GGCTGAAGCAGAAGGGACAA	CGG		1.26, Fluo PCR	n.d.	tgtaaaacgacggccagtGGCCTAGGCTTCGTAGGTCT	gtgtcttTGAGTGGCATTTTGTGTGGT	Jeff Mumm
grk1b exon 2-2	chr5	54194911	54194928	GGGGCAGGTTGAGCTTGCTA	CGG		14.5, Fluo PCR	n.d.	tgtaaaacgacggccagtGTGGGAGCATAGATGGTGCT	gtgtcttCCTGGGCAACGATGTAATCT	Jeff Mumm
gsr exon 2-1	chr14	38872476	38872493	GGGGTCGGCGGAGGATCCGG	TGG		n.d.	3.6-14.3, Fluo PCR	tgtaaaacgacggccagtACGTCCCTCCCATCAGTTC	gtgtcttGCAGGTACCTCCGAGTCTGT	Jeff Mumm
gsr exon 6-1	chr14	38866127	38866145	GGTGGATGGATGGCCGCCAG	TGG		7.77, Fluo PCR	11.4-15.4, Fluo PCR	tgtaaaacgacggccagtGTTTGCACACAGGGCAAAAT	gtgtcttTGGCAAGTGCACATGATAAAA	Jeff Mumm
gstp1 exon 3-1	chr14	3510160	3510178	GGCTTTGAAGATCATGCTGG	CGG		2.03, Fluo PCR	4.2-16.7, Fluo PCR	tgtaaaacgacggccagtTTGAACTTCAGCCCACACAC	gtgtcttGGTCACCAGGTTCTCCTTCA	Jeff Mumm
gstp1 exon 5-1	chr14	3513273	3513290	GGCGTTCATCACGTCAATGA	GGG		0.99, Fluo PCR	n.d.	tgtaaaacgacggccagtGTCACATCCATAACGCTGGA	gtgtcttCCACCCAAGGTCTGTGAGAT	Jeff Mumm
hhatlb exon 2-1	chr24	20560772	20560789	GGTTTGTTTGGCGATGCTCT	GGG		0.99, Fluo PCR	n.d.	tgtaaaacgacggccagtTAGGTGGATAATGGGGGTCA	gtgtcttTTGTGTTCAAACGGTTGTGG	Jeff Mumm
hhatlb exon 5-1	chr24	20563751	20563770	GGCCAGCGTGGAAAGTCCAG	CGG		5.63, Fluo PCR	n.d.	tgtaaaacgacggccagtCTGGGCGTATGTAATGCTCA	gtgtcttAAGAGGGAAACGGAGAAACC	Jeff Mumm
hspb1 exon 3-1	chr5	3568453	3568472	GGGGCCTGGATGGCAGGTTT	GGG		16.44, Fluo PCR	n.d.	tgtaaaacgacggccagtCCTGGTGTGGACTCTGAGAA	gtgtcttGGCAATCCAGCCTCTCATAC	Jeff Mumm
hspd1 exon 3-1	chr9	32297369	32297388	GGCCCGGGCTGTCGCCAAAG	AGG		10.67, Fluo PCR	n.d.	tgtaaaacgacggccagtAAAGATGGGGTCACAGTTGC	gtgtcttACGGATCTCAACTGGGTTTG	Jeff Mumm
id2b exon 1-2	chr20	29786902	29786920	GGCTGCTGCTGCTGCTGTAG	CGG		0.99, Fluo PCR	n.d.	tgtaaaacgacggccagtACCGGAGCGTGAGTAAGATG	gtgtcttGCACGGTGTATGAAATGTGG	Jeff Mumm
il6st exon 4-1	chr10	5810880	5810899	GGCATAAAGAGTATAATTGG	TGG		0.99, Fluo PCR	n.d.	tgtaaaacgacggccagtTAGACCCTCCGATGAAACCA	gtgtcttGGTTGACGGTGCAACTTCTT	Jeff Mumm
inaa exon 1-1	chr13	28676587	28676605	GGAGGCCATGAGGGCCACTA	GGG		1.96, Fluo PCR	3.1-12.5, Fluo PCR	tgtaaaacgacggccagtGTTTTGCCGGCTCTAGAATG	gtgtcttATAACCTGCGACCTCTGCAT	Jeff Mumm
irf9 exon 3-2	chr12	13284759	13284778	GGAAGTATCTCGGCCTGGTT	TGG		0.99, Fluo PCR	n.d.	tgtaaaacgacggccagtTGCTGTGGGATGTAGGTGAA	gtgtcttGAAACAGCCAATGAAACTCCA	Jeff Mumm
junbb exon 1-1	chr3	7655503	7655520	GGGGTACTGGCCCGGTGTGG	GGG		5.87, Fluo PCR	n.d.	tgtaaaacgacggccagtGACCTCTATCAGGCGTCCAG	gtgtcttGGGCATCTGGTTCATCTTGT	Jeff Mumm
kcnip1b exon 2-1	chr10	22024856	22024873	GGGCTACAAGTTCTATACAG	AGG		6.9, Fluo PCR	n.d.	tgtaaaacgacggccagtGCTGACATGTCTCCTTCTCCTT	gtgtcttATGTGCTGATGTGGGAGTGA	Jeff Mumm
kcnip1b exon 6-1	chr10	22028389	22028408	GGGCGATCTACGACATGATG	GGG		2.69, Fluo PCR	n.d.	tgtaaaacgacggccagtAAAGGGCAGGTGTAAATGTCA	gtgtcttGCAGTTTTCAAAAGCACAAAAA	Jeff Mumm
kctd15a exon 2-1	chr25	20378150	20378169	GGGATTCCCTGAGCGGCCAG	AGG		4.15, Fluo PCR	n.d.	tgtaaaacgacggccagtTGTGGAAGTGATCTCCATCG	gtgtcttTACATGTGTCCGCCTACGTC	Jeff Mumm
kctd15a exon 3-1	chr25	20376361	20376379	GGCGGAATATCTCTCCATCT	CGG		1441.032, Fluo PCR	n.d.	tgtaaaacgacggccagtTCCCCTCAGAATCAGTCGTC	gtgtcttAATGTGTTTGGAGCGGATTG	Jeff Mumm
klf2a exon 2-1	chr22	15899278	15899296	GGGCTGGTGGTGTACGGTGG	AGG		1.69, Fluo PCR	n.d.	tgtaaaacgacggccagtTGCAGGTTCTGACAATCTCG	gtgtcttGAAAGCAGGCCTGACTAGGA	Jeff Mumm
klhl31 exon 2-1	chr13	2342873	2342892	GGGCTCAACACGCTCCTGGA	GGG		1.26, Fluo PCR	n.d.	tgtaaaacgacggccagtTACAGTCATGGCACCCAAAA	gtgtcttTGTGAACGTCGAAGGACTTG	Jeff Mumm
klhl31 exon 2-2	chr13	2343556	2343575	GGGGGGTGATGGTGCCAAAA	CGG		58.75, Fluo PCR	n.d.	tgtaaaacgacggccagtTTCCAGATCGCAGTCAAGTG	gtgtcttCAGAACTCGGAGACCTCCAC	Jeff Mumm
krt15 exon 1-1	chr11	11518152	11518171	GGTGGAGGTGCTGGTGGTGG	AGG		0.99, Fluo PCR	n.d.	tgtaaaacgacggccagtTGGAGGCATGTCTTCCTCTT	gtgtcttTGGTTGCTTTCTCATTGACG	Jeff Mumm
krt15 exon 1-2	chr11	11518122	11518171	GGGTTCGGTGGTGGTGCTGG	AGG		0.99, Fluo PCR	n.d.	tgtaaaacgacggccagtTGGAGGCATGTCTTCCTCTT	gtgtcttTGGTTGCTTTCTCATTGACG	Jeff Mumm
krt17 exon 1-1	chr19	5369259	5369278	GGCGGTGGGGCAGGATTTGG	TGG		0.99, Fluo PCR	n.d.	tgtaaaacgacggccagtCAGACAACGACAGCACGACT	gtgtcttCATTGAGGTTTTGCATGGTG	Jeff Mumm
krt17 exon 1-2	chr19	5369367	5369386	GGAGGATCGTCTCGCTTCAC	AGG		21.25, Fluo PCR	n.d.	tgtaaaacgacggccagtCAGACAACGACAGCACGACT	gtgtcttCATTGAGGTTTTGCATGGTG	Jeff Mumm
krt5 exon 1-1	chr23	10177182	10177201	GGTGGTGGTGGCGGCGGCGG	CGG		2.97, Fluo PCR	n.d.	tgtaaaacgacggccagtCCCCTCGTAGACGACAGAAG	gtgtcttAATCCTCCTCCAAAGCCACT	Jeff Mumm
krt5 exon 1-2	chr23	10176984	10177003	GGTGGAGGGTTTGGACCAGG	CGG		2.82, Fluo PCR	n.d.	tgtaaaacgacggccagtAGTGGCTTTGGAGGAGGATT	gtgtcttCGGTTGTTGAGGGTCTTGAT	Jeff Mumm
lgals1l1 exon 3-1	chr3	28943113	28943130	GGCCCCATGGGCATCAAATC	GGG		49.99, Fluo PCR	n.d.	tgtaaaacgacggccagtTGGCCTTTAAGGTTGGACAG	gtgtcttTGGCTTGGCCTGTAAAATTC	Jeff Mumm
lgals1l1 exon 5-1	chr3	28946228	28946247	GGTGACTCTTCCTGATGGTT	CGG		1.31, Fluo PCR	n.d.	tgtaaaacgacggccagtATTTCCCCCTGACTAAAATTG	gtgtcttTGGCTTGGCCTGTAAAATTC	Jeff Mumm
lin7b exon 4-1	chr3	31939573	31939592	GGGGGTGTTGCTGACCGACA	GGG		188.21, Fluo PCR	n.d.	tgtaaaacgacggccagtCCAGTGAAGGTCATGCACAC	gtgtcttCAAGGCCATGGTCTCTTACAA	Jeff Mumm
mipa exon 1-1	chr23	27068800	27068818	GGGTGGCCACATCAACCCGG	CGG		2.27, Fluo PCR	n.d.	tgtaaaacgacggccagtTTCAAGTGGCCTTCTGCTTT	gtgtcttGGCCCACTTACCGTATTCAA	Jeff Mumm
mt2 exon 3-1	chr18	17535603	17535620	GGCTTTGCAGACGCAGCCAG	AGG		0.99, Fluo PCR	n.d.	tgtaaaacgacggccagtAGTTCAACAAGCCCCCTAAA	gtgtcttCAAAACGCAGACGTGGAGTA	Jeff Mumm
mt2 exon 3-2	chr18	17535584	17535603	GGTTGCAGCAAGTGTGCCTC	TGG		0.99, Fluo PCR	n.d.	tgtaaaacgacggccagtAGTTCAACAAGCCCCCTAAA	gtgtcttCAAAACGCAGACGTGGAGTA	Jeff Mumm
mtus1a exon 2-1	chr14	30335677	30335694	GGGGTTCGAGGCTGTCGCTG	TGG		2.8, Fluo PCR	n.d.	tgtaaaacgacggccagtGAGCTCCAAAAATCCACAGC	gtgtcttCCCAAGTAATCCAACCCAAA	Jeff Mumm
mtus1a exon 1-1	chr14	30328764	30328782	GGCATCCTGAGAGCAGCTGG	AGG		2665.76, Fluo PCR	n.d.	tgtaaaacgacggccagtTTTGGCAAGTGTTTTTGCTG	gtgtcttCATCAGCACAGGGTTGAAGA	Jeff Mumm
murcb exon 2-1 (aka cavin4b)	chr24	33699536	33699555	GGTGGCTGAGGGTCAGGAGG	GGG		1862.8, Fluo PCR	n.d.	tgtaaaacgacggccagtTCACAAAAACCGTACCAGCA	gtgtcttTTCTGATTCCTCACCCTTGC	Jeff Mumm
nle1 exon 1-1	chr10	23099551	23099570	GGGAGACCCGAGCACCTCAC	CGG		n.d.	52.9, Fluo PCR	tgtaaaacgacggccagtACTTGTTTCGCAGTTTCGTG	gtgtcttCTGTAAGAGCGCATTGCAGA	Jeff Mumm
nle1 exon 2-1	chr10	23079864	23079881	GGCGGAGCAGGTGCTACCGG	TGG		n.d.	15.6, Fluo PCR	tgtaaaacgacggccagtTGGCTTGAAATGGTGTGCTA	gtgtcttCAGATATGACGGCCTCAGTG	Jeff Mumm
oaz2b exon 2-1	chr7	48291079	48291096	GGGCCTGCAGCCTGACCCAG	CGG		1.88, Fluo PCR	n.d.	tgtaaaacgacggccagtGTTTGTGTCACACCGACCAT	gtgtcttATTGGTGGTGATGGGTTCAC	Jeff Mumm
oaz2b exon 4-1	chr7	48291855	48291873	GGATGAGTCACTGTCCAGCG	AGG		5.66, Fluo PCR	n.d.	tgtaaaacgacggccagtAAAGGTCGCATAACGCTTTT	gtgtcttTGGCTTACCCTTCTTTGGTG	Jeff Mumm
oxsr1b exon 1-1	chr24	20152732	20152751	GGATGACTACGAGCTGCAGG	AGG		2.68, Fluo PCR	n.d.	tgtaaaacgacggccagtAGTGGCAAAGTTTGGGAATG	gtgtcttGTCTTCACCGGCTGTAGGAA	Jeff Mumm
oxsr1b exon 2-1	chr24	20127019	20127037	GGTGCCCAGGAAGGAGAAAG	TGG		1.05, Fluo PCR	n.d.	tgtaaaacgacggccagtTGTTGTTTCAGGCAGTGGAG	gtgtcttACTGACATTTCCAGCGCAAT	Jeff Mumm
Pde6a Exon 1-1	chr14	25033925	25033942	GGGAGAACTGATGTCCACTG	CGG		n.d.	40.6, Fluo PCR	tgtaaaacgacggccagtCAAGGATGTGGCTGAGAAG	gtgtcttGATCTGCCCGGATCATAAAG	Jeff Mumm
Pde6a Exon 1-2	chr14	25033733	25033750	GGAGATTCGTGTGGCCAGTT	CGG		n.d.	25.0, Fluo PCR	tgtaaaacgacggccagtTATGGAGAGGGCCGTGTTTA	gtgtcttGTGACATCAGGTACGTTGACAG	Jeff Mumm
Pde6b Exon 12	chr21	20357027	20357044	GGGATCGTCTCGGTGGAAGA	GGG		n.d.	55.7, Fluo PCR	tgtaaaacgacggccagtAGGAGAACGTCAACATGG	gtgtcttACTATCCCGATGTCCAGA	Jeff Mumm
Pde6b Exon1-1	chr21	20357194	20357211	GGAGAGACGTGTGGCCAATT	CGG		n.d.	25.0, Fluo PCR	gtaaaacgacggccagtGAAGTTCCTGGATGGAAATC	gtgtcttGTTCCTCTGCCGATACAT	Jeff Mumm
Pde6ga Exon 2-1	chr3	19464434	19464451	GGGGGGACTGCCAGGTCCTG	TGG		n.d.	12.5, Fluo PCR	tgtaaaacgacggccagtGGATGTTTCCAAGCCTAAATC	gtgtcttGGTGGTTTGCTCTTAAACTG	Jeff Mumm
Pde6gb Exon 2-1	chr12	35984233	35984250	GGGTGGTGTTGCGGGACCAC	CGG		n.d.	68.8, Fluo PCR	tgtaaaacgacggccagtCAAACCAGAGATCAAATCGG	gtgtcttTTGGATACCCTTCTTTGGG	Jeff Mumm
pinx1 exon 2-1	chr20	19007141	19007159	GGGACCCCAGAAACAGCGCA	TGG		13.33, Fluo PCR	n.d.	tgtaaaacgacggccagtTGGTGCAAACATAACATAAGCA	gtgtcttTTTCAGCCCATTACCTTTCC	Jeff Mumm
pola2 exon 3-1	chr8	17182841	17182858	GGGCGGCAGCTGCTTTCTGG	TGG		4.6, Fluo PCR	n.d.	tgtaaaacgacggccagttttctattgtagtgttggagcagtg	gtgtctttgtcattttactaacttcttgttcaaa	Jeff Mumm
pola2 exon 6-1	chr8	17181161	17181179	GGACTGAGGATGTTCAGGAG	TGG		3.74, Fluo PCR	n.d.	tgtaaaacgacggccagtagttaatttctgcatgaacacagg	gtgtcttgtcaaatcagtttgtttaccttgg	Jeff Mumm
prdx1 exon 2-1	chr2	6112783	6112800	GGGATGCCTGATGGACAGTT	TGG		2.38, Fluo PCR	n.d.	tgtaaaacgacggccagtTGAAATTGGCACTTGTGTGA	gtgtcttTCCAGTGTACTTTAGAAGCTTTTCTTC	Jeff Mumm
Rho Exon 1-1	chr8	54077588	54077606	GGGCTCCGGACTACCCCGG	TGG		n.d.	33.3, Fluo PCR	tgtaaaacgacggccagtATGAACGGTACAGAGGGA	gtgtcttGGTTCAGCAGGATGTAGTT	Jeff Mumm
Rho Exon 1-2	chr8	54077358	54077375	GGGCAAGGAGGTGTACATGG	TGG		n.d.	12.5, Fluo PCR	tgtaaaacgacggccagtGGCCTACATGTTCTTCCT	gtgtcttAGTACTACAAGCGACCATAG	Jeff Mumm
Rhol Exon 1-1	chr11	19097372	19097389	GGGGGTCTTTTTGCAACCGT	TGG		n.d.	26.8, Fluo PCR	tgtaaaacgacggccagtCGCAGCCCTTATGAATAC	gtgtcttCCACCGAACACCATAAAC	Jeff Mumm
Rhol Exon 1-2	chr11	19097564	19097581	GGGACCTGCGTTCCTGTCAA	CGG		n.d.	14.3, Fluo PCR	tgtaaaacgacggccagtGGACGCCTCTGAACTATATC	gtgtcttGCAAACGACTACCCATCT	Jeff Mumm
rpl31 exon 2-1	chr9	56231309	56231326	GGTGTTGATGGTGTATTCAC	GGG		3820.56, Fluo PCR	n.d.	tgtaaaacgacggccagtCGCTCTAAACCTGCTGGAAC	gtgtcttCCAAGCAAAATTCCATGACC	Jeff Mumm
rpl31 exon 3-1	chr9	56230711	56230728	GGGAGCTCCTCGCGCCCTGA	AGG		0.99, Fluo PCR	n.d.	tgtaaaacgacggccagtTGCGTCTCAGACTGGAAGTG	gtgtcttGATTTTCCCGTAGTCGAGCA	Jeff Mumm
ryk exon 1-1	chr6	27514982	27515000	GGTTGGAGGCGCGGCGTCGG	CGG		0.99, Fluo PCR	n.d.	tgtaaaacgacggccagtCTGGTCGATCGCAGAGACTT	gtgtcttTTGACCTCTTCCTCGCTCAT	Jeff Mumm
ryk exon 1-2	chr6	27515059	27515078	GGGCCCCTTCGAGCAGCAGG	AGG		0.99, Fluo PCR	n.d.	tgtaaaacgacggccagtCTGGTCGATCGCAGAGACTT	gtgtcttTTGACCTCTTCCTCGCTCAT	Jeff Mumm
sec61al2 exon 8-2	chr6	42383229	42383248	GGGCAGGTTCTGTCTGTAAA	AGG		0.99, Fluo PCR	n.d.	tgtaaaacgacggccagtTCACCTATTGGCCACTCGTA	gtgtcttTGTGACCAAGCACCAAGAAA	Jeff Mumm
sepw2b exon 2-2	chr3	20105197	20105214	GGGCTGAAGCGAGAAATCTG	TGG		447.88, Fluo PCR	n.d.	tgtaaaacgacggccagtCACAAGTGGTGCATGAGGTT	gtgtcttGCCTACAGGCCACATACACA	Jeff Mumm
sepw2b-oo1 exon 1-1	chr3	20106194	20106212	GGGTGTGTAGGGCAGGTGCA	GGG		107.64, Fluo PCR	2.8-11.1, Fluo PCR	tgtaaaacgacggccagtAATTTGGCTGTGCTGAAAGG	gtgtcttTTCGATTTTGACCTTCACGA	Jeff Mumm
serpinh1b exon 2-1	chr15	29385346	29385365	GGCGCTGGTGTCTGCCATGG	AGG		12.91, Fluo PCR	n.d.	tgtaaaacgacggccagtTCATTGCTCTGTGCCTTTTG	gtgtcttATGCAGTGGAGGACTTGCTT	Jeff Mumm
serpinh1b exon 3-1	chr15	29384551	29384569	GGCGGGTCACCAGGAAACCA	CGG		0.99, Fluo PCR	n.d.	tgtaaaacgacggccagtCCACTGGGATGAGAAGTTCC	gtgtcttGCCAAAGGCATGCTGACTA	Jeff Mumm
setd7 exon 2-1	chr14	46211222	46211239	GGTGAGGATGACCAGCCTCA	TGG		5, Fluo PCR	n.d.	tgtaaaacgacggccagtGCAGCCTTGGTCCATTAAAA	gtgtcttGGTACCAACATGCACCACAA	Jeff Mumm
setd7 exon 3-2	chr14	46208826	46208845	GGACGATGCTTTGCAGGGTC	AGG		1.7, Fluo PCR	0, Fluo PCR	tgtaaaacgacggccagtCCTGGATGTCACCTGTTTCC	gtgtcttTAGACCCAGCACATGCCATA	Jeff Mumm
slc25a48 exon 4-1	chr14	25596690	25596707	GGCCGGTCTGGTGTCAGTGG	GGG		0.99, Fluo PCR	n.d.	tgtaaaacgacggccagtCCTTTCCACTGGCTAGCATC	gtgtcttACCTGCAAGGACAGGTTGAG	Jeff Mumm
slc27a4-exon 2-1	chr10	10747742	10747759	GGCGGTAGAACCTGCCACCA	AGG		1.2, Fluo PCR	n.d.	tgtaaaacgacggccagtTTGACGGGTGTGTTGTTTGT	gtgtcttAAGGAAGGACAGGCCAAAAT	Jeff Mumm
slc43a2b exon 2-1	chr10	24385186	24385203	GGGGGAGTGTGATGGCGCTG	AGG		63.27, Fluo PCR	n.d.	tgtaaaacgacggccagtGCTCAATGGCAAACTTCTCC	gtgtcttGAGTTTGCGTGGTCCGTATT	Jeff Mumm
slc43a2b exon 6-1	chr10	24380580	24380599	GGTCCAGGGAAAGGCTCCAG	GGG		1735.76, Fluo PCR	n.d.	tgtaaaacgacggccagtTCATGATTCTGGTGGTCTGG	gtgtcttTTTCACGTGGTCTTTAAAATTGA	Jeff Mumm
smyhc1 exon 2-1	chr24	40667674	40667691	GGGCTTTGTGCCTGACCCTG	AGG		1.96, Fluo PCR	23.3-90.0, Fluo PCR	tgtaaaacgacggccagtAGAGTTTGGGTCTGCTGCTC	gtgtcttCAATTTCGAGCCCTGCTTAC	Jeff Mumm
smyhc1 exon 3-1	chr24	40665961	40665979	GGGCTGCGTAACGCTCTTTG	AGG		0.99, Fluo PCR	8.3-33.3, Fluo PCR	tgtaaaacgacggccagtTTCAAGGAGTGCGATGTTCA	gtgtcttGCCACTTGTATGGGTTGACA	Jeff Mumm
srp68 exon 1-1	chr6	23026770	23026788	GGTAAAAATGCCGTCAACTG	AGG		0.99, Fluo PCR	n.d.	tgtaaaacgacggccagtCCGCCATGAAATCAAAGAAG	gtgtcttACCAAGTAGCAGCCGTCCT	Jeff Mumm
stc2a exon 1-2	chr14	24215213	24215230	GGGAAACCGGCCAGTCAGAA	GGG		0.99, Fluo PCR	n.d.	tgtaaaacgacggccagtCCCGTTTCCACTCTTCACAC	gtgtcttCGATCACAGTTCCACCACAG	Jeff Mumm
tfap2e exon1-1	chr19	47452638	47452656	GGCTCGGGGACGGGCCGCTG	GGG		1.51, Fluo PCR	n.d.	tgtaaaacgacggccagtCATTTACCGGAGCCGTACC	gtgtcttTTGAACTCACCTGAATATCATCC	Jeff Mumm
tfap2e exon3-1	chr19	47438154	47438172	GGGAGTGTCTAATCCCGCAG	AGG		0.99, Fluo PCR	n.d.	tgtaaaacgacggccagtTCCACTACCATCCAAGCTGA	gtgtcttGCAGGACTCCTCCAAGCA	Jeff Mumm
timp2a exon 1-1	chr12	34035036	34035054	GGTGCTGGTACTGTTTCGGG	TGG		0.99, Fluo PCR	n.d.	tgtaaaacgacggccagtTTAACGGCAAGCAGTCACAC	gtgtcttAACATCAGCATTGCAGAACG	Jeff Mumm
timp2a exon 3-1	chr12	33997079	33997096	GGGCCCTCATCTGCAGTGTG	TGG		0.99, Fluo PCR	n.d.	tgtaaaacgacggccagtGATCAAGGTGAGGGACGAAA	gtgtcttTTGCCCAAAACACAATTTTT	Jeff Mumm
tmem184a exon 2-2	chr3	42925270	42925288	GGCTAATGGAACTGAAGTTG	TGG		2.96, Fluo PCR	n.d.	tgtaaaacgacggccagtTTGCTTGTGTTCTCCTCTGC	gtgtcttCCTGATAGGGCTTGAGCTGT	Jeff Mumm
tmem237a exon 4-2	chr9	13719087	13719104	GGGCCAGCTATAGAAATGGA	GGG		1.12, Fluo PCR	n.d.	tgtaaaacgacggccagtGCTCCTACAGCTGGGATTGA	gtgtcttTTGCTGTTCACCCTCATTTTC	Jeff Mumm
tsr2 exon 2-1	chr8	8345975	8345994	GGTGTTCAGTGAAGCAGTTC	GGG		2.16, Fluo PCR	n.d.	tgtaaaacgacggccagtCTTCGGGTATGCTGGTTTTC	gtgtcttCTGTGAAGCGCATCCTGATA	Jeff Mumm
tsr2 exon 3-1	chr8	8345598	8345616	GGCGTTCAGTCAGCAGAAGG	CGG		2.8, Fluo PCR	n.d.	tgtaaaacgacggccagtCTTCGGGTATGCTGGTTTTC	gtgtcttCCATTGACACCCAGAGTACG	Jeff Mumm
twist1b exon 1-1	chr16	19732764	19732783	GGGAGACACGGGGGAGCTGG	AGG		375.75, Fluo PCR	n.d.	tgtaaaacgacggccagtACCCTCATGCTGGAATAACG	gtgtcttGAAAGACTGAGGGCTGTTGC	Jeff Mumm
twist1b exon 1-2	chr16	19733044	19733061	GGTTATCGGAAGGTAAAGTG	GGG		1.64, Fluo PCR	8.3-33.3, Fluo PCR	tgtaaaacgacggccagtGCAACAGCCCTCAGTCTTTC	gtgtcttCATCTTGGAGTCCAGCTCGT	Jeff Mumm
uqcc3 exon 1-1	chr10	27009266	27009284	GGGGAAAATATGATCCATA	TGG		11.73, Fluo PCR	n.d.	tgtaaaacgacggccagtGTCAAGCACAGACTGGTGTCA	gtgtcttTCGCAAAAACAACACACGAT	Jeff Mumm
vmp1 exon 2-1	chr15	17345678	17345697	GGGCCAAAAGACAAGCAGAA	CGG		12.96, Fluo PCR	n.d.	tgtaaaacgacggccagtTGTGTGTGCAGGTGTCTGAA	gtgtcttCCCTGACCCTTGATCAGTTC	Jeff Mumm
vmp1 exon 2-2	chr15	17345659	17345677	GGCAGCCGCAGAAAAGACTA	GGG		2.13, Fluo PCR	n.d.	tgtaaaacgacggccagtTGTGTGTGCAGGTGTCTGAA	gtgtcttCCCTGACCCTTGATCAGTTC	Jeff Mumm
sgRNA assayed together with another sgRNA
actc1b exon 2-1	chr17	122569	122587	GGCACGGGGAGCGTCATCTC	CGG		0.99 - 4.79, Fluo PCR	assayed together with another sgRNA	tgtaaaacgacggccagtGACTGTGCGCTGTTGTGATT	gtgtcttGAGGCTGTTTTGTGTTCATCC	Jeff Mumm
actc1b exon 2-2	chr17	122614	122632	GGAGCCATTGTCGCACACAA	GGG		0.99 - 4.79, Fluo PCR	assayed together with another sgRNA	tgtaaaacgacggccagtGACTGTGCGCTGTTGTGATT	gtgtcttGAGGCTGTTTTGTGTTCATCC	Jeff Mumm
cep290 exon 2-1	chr25	18002467	18002484	GGAGACTGGCGGCTCCTCAT	GGG		0.99 - 1793.14, Fluo PCR	assayed together with another sgRNA	tgtaaaacgacggccagtGACTGGCAATCTCAGCATCA	gtgtcttCAATTTGTGTGCCTCAAACG	Jeff Mumm
cep290 exon 2-2	chr25	18002447	18002466	GGGAATGGATCCAGAGGATC	TGG		0.99 - 1793.14, Fluo PCR	assayed together with another sgRNA	tgtaaaacgacggccagtGACTGGCAATCTCAGCATCA	gtgtcttCAATTTGTGTGCCTCAAACG	Jeff Mumm
chd2 exon 2-1	chr18	24984611	24984628	GGGTCAGGCAGCGAATCCAA	TGG		0.99 - 3297.53, Fluo PCR	assayed together with another sgRNA	tgtaaaacgacggccagtCAACTCAGCATCCGAGGAAT	gtgtcttATCCGCCAGGTTGTCTTTCT	Jeff Mumm
chd2 exon 2-1	chr18	24984698	24984716	GGTCAGTCGGAGAGCGAGCA	GGG		0.99 - 3297.53, Fluo PCR	assayed together with another sgRNA	tgtaaaacgacggccagtCAACTCAGCATCCGAGGAAT	gtgtcttATCCGCCAGGTTGTCTTTCT	Jeff Mumm
clasp2 exon 3-2	chr19	42735294	42735311	GGAGATTCTGCAGGTTTCTT	GGG		0.99 - 2.1, Fluo PCR	n.d.	tgtaaaacgacggccagtTGTGCAGAAACATGAGACTTTG	gtgtcttCACACCTGATTTGGCAGCTC	Jeff Mumm
clasp2 exon 3-1	chr19	42735239	42735258	GGATGGAAGCAGGCCGTCAT	CGG		0.99 - 2.1, Fluo PCR	n.d.	tgtaaaacgacggccagtTGTGCAGAAACATGAGACTTTG	gtgtcttCACACCTGATTTGGCAGCTC	Jeff Mumm
crbn exon 2-1	chr6	40465177	40465194	GGCGGAGGACAGAGATGGAG	AGG		0.99 - 623.58, Fluo PCR	n.d.	tgtaaaacgacggccagtTGCGTTTCTGTTTTTCCACA	gtgtcttCGGCCATCCAGGAATTAAG	Jeff Mumm
crbn exon 2-2	chr6	40465192	40465211	GGAGGATGACATGGAGACGG	AGG		0.99 - 623.58, Fluo PCR	n.d.	tgtaaaacgacggccagtTGCGTTTCTGTTTTTCCACA	gtgtcttCGGCCATCCAGGAATTAAG	Jeff Mumm
gch2 exon 1-1	chr12	25086140	25086157	GGGGTTACCTGCTCTGGAGG	CGG		0.99 - 1889.94, Fluo PCR	n.d.	tgtaaaacgacggccagtCAATGGCAAAATCGTCACAG	gtgtcttACAGCGCTTACCGTAGATGG	Jeff Mumm
gch2 exon 1-2	chr12	25086224	25086243	GGCTTTGGCAGCACGGAGAG	GGG		0.99 - 1889.94, Fluo PCR	n.d.	tgtaaaacgacggccagtCAATGGCAAAATCGTCACAG	gtgtcttACAGCGCTTACCGTAGATGG	Jeff Mumm
h1f0 exon 1-1	chr24	37567827	37567844	GGTTTGGCGGCTGCGGGTTT	GGG		0.99 - 946.59, Fluo PCR	n.d.	tgtaaaacgacggccagtGCGTCAGTCCATCCAGAAGT	gtgtcttCCGCTGCTTTCTTCACTTTC	Jeff Mumm
h1f0 exon 1-2	chr24	37567912	37567931	GGTGACCTGCGCCACACCAA	GGG		0.99 - 946.59, Fluo PCR	n.d.	tgtaaaacgacggccagtGCGTCAGTCCATCCAGAAGT	gtgtcttCCGCTGCTTTCTTCACTTTC	Jeff Mumm
hist2h2l exon 1-1	chr10	29816260	29816278	GGGAGATGCCAGTGTCCGGG	TGG		0.99 - 3.44, Fluo PCR	n.d.	tgtaaaacgacggccagtACCCAGAAGAAGGGGGATAA	gtgtcttGGTTTTCATCTGCCATCCAT	Jeff Mumm
hist2h2l exon 1-2	chr10	29816121	29816140	GGAGCAGGCGCACGGCTGTC	TGG		0.99 - 3.44, Fluo PCR	n.d.	tgtaaaacgacggccagtACCCAGAAGAAGGGGGATAA	gtgtcttGGTTTTCATCTGCCATCCAT	Jeff Mumm
med7 exon 2-1	chr14	34065510	34065529	GGGTGGTGGAGATGATCCAG	GGG		0.99 - 9.2, Fluo PCR	n.d.	tgtaaaacgacggccagtTTCGTTCACATGCATCACCT	gtgtcttGGGCTCTGTTTTCAGTCTCG	Jeff Mumm
med7 exon 2-2	chr14	34065498	34065515	GGAGCACCTGGAGCGGGTGG	TGG		0.99 - 9.2, Fluo PCR	n.d.	tgtaaaacgacggccagtTTCGTTCACATGCATCACCT	gtgtcttGGGCTCTGTTTTCAGTCTCG	Jeff Mumm
myh9a exon 1-1	chr6	7769107	7769124	GGCCAGTCTGCCTGAGCCAA	AGG		0.99 - 1.1, Fluo PCR	n.d.	tgtaaaacgacggccagtTCTTTCCCTCTCAGCCAAAA	gtgtcttGATGCTTCATTCAGGCAGGT	Jeff Mumm
myh9a exon 1-2	chr6	7769130	7769147	GGCGTTGATCGTGTTGCGGT	CGG		0.99 - 1.1, Fluo PCR	n.d.	tgtaaaacgacggccagtTCTTTCCCTCTCAGCCAAAA	gtgtcttGATGCTTCATTCAGGCAGGT	Jeff Mumm
ndel1b exon 3-1	chr3	48596759	48596777	GGGACTGCAGGTCTCGGATG	CGG		0.99 - 4.86, Fluo PCR	n.d.	tgtaaaacgacggccagtCAGATGGCCACTGACGTATG	gtgtcttGGAGAAGCTCACTGCTGTCC	Jeff Mumm
ndel1b exon 3-2	chr3	48596806	48596825	GGAGTTGGAGGCCGAGCTGG	AGG		0.99 - 4.86, Fluo PCR	n.d.	tgtaaaacgacggccagtCAGATGGCCACTGACGTATG	gtgtcttGGAGAAGCTCACTGCTGTCC	Jeff Mumm
nme2a exon 2-1	chr12	20795674	20795693	GGGGTGCAGAGAGGACTCGT	CGG		0.99 - 7.98, Fluo PCR	n.d.	tgtaaaacgacggccagtAGCCGGACAAATGTACAACC	gtgtcttCAGTCTGTCGTCGAGGTTCA	Jeff Mumm
nme2a exon 2-2	chr12	20795674	20795692	GGGTGCAGAGAGGACTCGT	CGG		0.99 - 7.98, Fluo PCR	n.d.	tgtaaaacgacggccagtAGCCGGACAAATGTACAACC	gtgtcttCAGTCTGTCGTCGAGGTTCA	Jeff Mumm
olfm1b exon 2-1	chr21	6782153	6782170	GGGGGCATCTCTCGAGCACA	TGG		0.99 - 5.09, Fluo PCR	0, Fluo PCR	tgtaaaacgacggccagtTTTGTCCTCTGCCAGGTTTT	gtgtcttGGAAAACTCTGGTCGTCTGC	Jeff Mumm
olfm1b exon 2-2	chr21	6782093	6782111	GGCTCGGCTCAGGACAGCGA	GGG		0.99 - 5.09, Fluo PCR	0, Fluo PCR	tgtaaaacgacggccagtTTTGTCCTCTGCCAGGTTTT	gtgtcttGGAAAACTCTGGTCGTCTGC	Jeff Mumm
pttg1ipb exon 3-1	chr9	12657730	12657748	GGTGGACAAACACTATGAGA	GGG		0.99 - 196.7, Fluo PCR	n.d.	tgtaaaacgacggccagtCAGTTGTGGTCACCAGATTTC	gtgtcttTTTGGGTGCTACACATTTCG	Jeff Mumm
pttg1ipb exon 3-2	chr9	12657749	12657766	GGGGGCAGAACGCTGTTCAC	TGG		0.99 - 196.7, Fluo PCR	n.d.	tgtaaaacgacggccagtCAGTTGTGGTCACCAGATTTC	gtgtcttTTTGGGTGCTACACATTTCG	Jeff Mumm
qsox1 exon 1-1	chr8	14554425	14554442	GGGTTTTACGCGACCTGGTG	CGG		0.99 - 3.35, Fluo PCR	n.d.	tgtaaaacgacggccagtTTTCCTGTGCGCTTTTATCA	gtgtcttTGATGATGCAGGACACAACA	Jeff Mumm
qsox1 exon 1-1	chr8	14554519	14554537	GGCCGGGCTGTACACGGCGT	CGG		0.99 - 3.35, Fluo PCR	n.d.	tgtaaaacgacggccagtTTTCCTGTGCGCTTTTATCA	gtgtcttTGATGATGCAGGACACAACA	Jeff Mumm
slc25a32a exon 1-1	chr19	12964762	12964780	GGAAGAGTCTGCAGCGACTG	CGG		0.99 - 1742.81, Fluo PCR	assayed together with another sgRNA	tgtaaaacgacggccagtTTGCATTCACACGGTGTTTT	gtgtcttCCCCACTCTGTGCATTGTTA	Jeff Mumm
slc25a32a exon 1-2	chr19	12964661	12964679	GGGTGGTGTTATTTCCACAA	TGG		0.99 - 1742.81, Fluo PCR	assayed together with another sgRNA	tgtaaaacgacggccagtTTGCATTCACACGGTGTTTT	gtgtcttCCCCACTCTGTGCATTGTTA	Jeff Mumm
socs3b exon 2-1	chr12	34275901	34275918	GGGCACCGTGAGCGGGAAGG	AGG		0.99 - 173.79, Fluo PCR	assayed together with another sgRNA	tgtaaaacgacggccagtCGCCATGGTAACGCATAGTA	gtgtcttCTGAGCGTGAAGAAGTGGTG	Jeff Mumm
socs3b exon 2-2	chr12	34275798	34275815	GGGTGCGCCTGCCCCCCCAC	CGG		0.99 - 173.79, Fluo PCR	assayed together with another sgRNA	tgtaaaacgacggccagtCGCCATGGTAACGCATAGTA	gtgtcttCTGAGCGTGAAGAAGTGGTG	Jeff Mumm
tmem45a exon 2-1	chr6	36826223	36826241	GGATGCCAGTCTGCCGGCAC	CGG		0.99 - 439.99, Fluo PCR	n.d.	tgtaaaacgacggccagtGGAAGTTTTAAAGGCCATGC	gtgtcttAACCAAAGACACCTGGGAAA	Jeff Mumm
tmem45a exon 2-2	chr6	36826202	36826221	GGCACTTTTGTTCCTGCGGG	TGG		0.99 - 439.99, Fluo PCR	n.d.	tgtaaaacgacggccagtGGAAGTTTTAAAGGCCATGC	gtgtcttAACCAAAGACACCTGGGAAA	Jeff Mumm
tomm70a exon 1-1	chr6	28961556	28961574	GGGAGTGCCAGCTGCCAGCG	GGG		0.99 - 6.2, Fluo PCR	n.d.	tgtaaaacgacggccagtTCTGTGAGTTTGCGCGTTAG	gtgtcttTCCTTCTGGGGTTTTCCTCT	Jeff Mumm
tomm70a exon 1-2	chr6	28961551	28961570	GGCAGCTGGCACTCCTGGTG	GGG		0.99 - 6.2, Fluo PCR	n.d.	tgtaaaacgacggccagtTCTGTGAGTTTGCGCGTTAG	gtgtcttTCCTTCTGGGGTTTTCCTCT	Jeff Mumm
vmhc exon 5-1	chr2	24268446	24268463	GGTGCCGGTGTACAATCAGG	AGG		0.99 - 6.77, Fluo PCR	n.d.	tgtaaaacgacggccagtTTTGTCCTTTCCCACAGACC	gtgtcttAGAGGTGCTCTCGAATTTGC	Jeff Mumm
vmhc exon 5-2	chr2	24268384	24268401	GGGATGGAAAAGATGTGGGG	AGG		0.99 - 6.77, Fluo PCR	n.d.	tgtaaaacgacggccagtTTTGTCCTTTCCCACAGACC	gtgtcttAGAGGTGCTCTCGAATTTGC	Jeff Mumm
ypel3 exon 2-1	chr3	26190258	26190276	GGGCCAGGTGTGCCCGGCAG	TGG		0.99 - 1.55, Fluo PCR	n.d.	tgtaaaacgacggccagtGACATGGTGAAGCAGACCAA	gtgtcttTGAACAGGTAGGCTCGTCCT	Jeff Mumm
ypel3 exon 2-2	chr3	26190284	26190301	GGAGCTGTAGCGACGATGAC	AGG		0.99 - 1.55, Fluo PCR	n.d.	tgtaaaacgacggccagtGACATGGTGAAGCAGACCAA	gtgtcttTGAACAGGTAGGCTCGTCCT	Jeff Mumm
